# Supplementary material for: Electrochemically Modulated Optical Imaging Sensors Integrated with Microfluidics
Source: Biosensors (Basel). 2026 Jan 30;16(2):86. doi: 10.3390/bios16020086 (PMC12938376; doi:10.3390/bios16020086)
Supplement: Supplementary file 1 [file biosensors-16-00086-s001.zip]

Archive with 1 entries (1 files):
- biosensors-4093478-supplementary.pdf
